# Supplementary material for: Selection processes in simple sequence repeats suggest a correlation with their genomic location: insights from a fungal model system
Source: BMC Genomics. 2015 Dec 29;16:1107. doi: 10.1186/s12864-015-2274-x (PMC4696308; doi:10.1186/s12864-015-2274-x)
Supplement: Additional file 3: — Python script used to distinguish between intergenic and intragenic regions based on H. irregulare gene annotations . (TXT 2 kb) [file 12864_2015_2274_MOESM3_ESM.txt]

#!/usr/bin/env python
# Original script: Copyright(C) 2009 Iddo Friedberg & Ian MC Fleming
# Released under Biopython license. http://www.biopython.org/DIST/LICENSE
# Customized for Heterobasidion irregulare gene annotations
import sys
import Bio
from Bio import SeqIO, SeqFeature
from Bio.SeqRecord import SeqRecord
import os

def get_interregions(genbank_path,intergene_length=1):
    seq_record = SeqIO.parse(open(genbank_path), "genbank").next()
    gene_list_plus = []
    gene_list_minus = []
    intergenic_records = []
# Retrieve regions outside genes
        for feature in seq_record.features:
        	if feature.type == 'gene':
           	 mystart = feature.location._start.position
           	 myend = feature.location._end.position
            if feature.strand == -1:
                gene_list_minus.append((mystart,myend,-1))
            elif feature.strand == 1:
                gene_list_plus.append((mystart,myend,1))
            else:
                sys.stderr.write("No strand indicated %d-%d. Assuming +\n" %
                                  (mystart, myend))
                gene_list_plus.append((mystart,myend,1))
 
    for i,pospair in enumerate(gene_list_plus[1:]):
        last_end = gene_list_plus[i][1]
        this_start = pospair[0]
        strand = pospair[2]
        if this_start - last_end >= intergene_length:
            intergene_seq = seq_record.seq[last_end:this_start]
            strand_string = "+"
            intergenic_records.append(
                  SeqRecord(intergene_seq,id="%s-ign-%d" % (seq_record.name,i),
                  description="%s %d-%d %s" % (seq_record.name, last_end+1,
                                                        this_start,strand_string)))
    for i,pospair in enumerate(gene_list_minus[1:]):
        last_end = gene_list_minus[i][1]
        this_start = pospair[0]
        strand = pospair[2]
        if this_start - last_end >= intergene_length:
            intergene_seq = seq_record.seq[last_end:this_start]
            strand_string = "-"
            intergenic_records.append(
                  SeqRecord(intergene_seq,id="%s-ign-%d" % (seq_record.name,i),
                  description="%s %d-%d %s" % (seq_record.name, last_end+1,
                                                        this_start,strand_string)))
    outpath = os.path.splitext(os.path.basename(genbank_path))[0] + "_ign.fasta"
    SeqIO.write(intergenic_records, open(outpath,"w"), "fasta")
 
if __name__ == '__main__':
    if len(sys.argv) == 2:
         get_interregions(sys.argv[1])
    elif len(sys.argv) == 3:
         get_interregions(sys.argv[1],int(sys.argv[2]))
    else:
         print "Usage: get_intergenic_hi.py gb_file [intergenic_length]"
         sys.exit(0)
